# Supplementary material for: YawnStim: a standardized and diverse video stimulus set
Source: PeerJ. 2026 Jun 23;14:e21434. doi: 10.7717/peerj.21434 (PMC13308540; doi:10.7717/peerj.21434)
Supplement: Supplemental Information 2 — raw data; columns labeled [file peerj-14-21434-s002.xlsx]

## Sheet: ReadME
Short Summary	This file contains the participant data from Experiment 1, comparing the Uncovered Yawning and Mouth Gaping conditions of YawnStim.
Key
Participant:	the numerical ID of each participant (1-33)
Sex:	the self-identified sex of each participant (male or female)
Age:	the participant age in years (range: 18-22)
Condition:	the stimulus set participants were displayed just prior to reporting their yawning behavior (Uncovered Yawning or Mouth Gaping)
Order:	order of the stimulus set presentation (1: Uncovered Yawning shown first; 2 Mouth Gaping shown first)
Yawn Dichotomous:	binary representation of whether the participant yawned (1) or not (0)
Yawn Frequency:	the number of times the participant reported yawning (range: 0-10)

## Sheet: YawnStim Experiment 2 Data
Participant	Sex	Age	Condition	Order	Yawn Dichotomous	Yawn Frequency
1	Female	18	Uncovered Yawning	1	1	5
2	Female	20	Uncovered Yawning	1	0	0
3	Female	19	Uncovered Yawning	1	0	0
4	Female	19	Uncovered Yawning	1	1	1
5	Female	22	Uncovered Yawning	1	0	0
6	Male	21	Uncovered Yawning	1	1	1
7	Male	20	Uncovered Yawning	1	1	3
8	Female	21	Uncovered Yawning	1	0	0
9	Male	20	Uncovered Yawning	1	1	2
10	Female	22	Uncovered Yawning	1	0	0
11	Female	18	Uncovered Yawning	1	1	3
12	Male	19	Uncovered Yawning	1	1	3
13	Female	18	Uncovered Yawning	1	1	3
14	Male	21	Uncovered Yawning	1	0	0
15	Female	21	Uncovered Yawning	1	0	0
16	Female	19	Uncovered Yawning	1	1	1
17	Female	18	Uncovered Yawning	1	1	1
1	Female	18	Mouth Gaping	2	0	0
2	Female	20	Mouth Gaping	2	1	3
3	Female	19	Mouth Gaping	2	0	0
4	Female	19	Mouth Gaping	2	0	0
5	Female	22	Mouth Gaping	2	0	0
6	Male	21	Mouth Gaping	2	1	4
7	Male	20	Mouth Gaping	2	1	4
8	Female	21	Mouth Gaping	2	1	2
9	Male	20	Mouth Gaping	2	1	5
10	Female	22	Mouth Gaping	2	1	1
11	Female	18	Mouth Gaping	2	1	2
12	Male	19	Mouth Gaping	2	0	0
13	Female	18	Mouth Gaping	2	1	3
14	Male	21	Mouth Gaping	2	0	0
15	Female	21	Mouth Gaping	2	1	1
16	Female	19	Mouth Gaping	2	1	3
17	Female	18	Mouth Gaping	2	1	2
18	Female	19	Mouth Gaping	1	0	0
19	Female	20	Mouth Gaping	1	0	0
20	Female	19	Mouth Gaping	1	1	3
21	Male	22	Mouth Gaping	1	0	0
22	Male	19	Mouth Gaping	1	1	5
23	Female	21	Mouth Gaping	1	0	0
24	Female	18	Mouth Gaping	1	1	1
25	Female	19	Mouth Gaping	1	0	0
26	Male	19	Mouth Gaping	1	0	0
27	Female	21	Mouth Gaping	1	1	1
28	Female	18	Mouth Gaping	1	0	0
29	Female	20	Mouth Gaping	1	0	0
30	Female	20	Mouth Gaping	1	1	1
31	Female	18	Mouth Gaping	1	0	0
32	Female	21	Mouth Gaping	1	0	0
33	Female	20	Mouth Gaping	1	1	2
18	Female	19	Uncovered Yawning	2	1	3
19	Female	20	Uncovered Yawning	2	0	0
20	Female	19	Uncovered Yawning	2	1	10
21	Male	22	Uncovered Yawning	2	1	1
22	Male	19	Uncovered Yawning	2	1	1
23	Female	21	Uncovered Yawning	2	1	1
24	Female	18	Uncovered Yawning	2	1	2
25	Female	19	Uncovered Yawning	2	1	6
26	Male	19	Uncovered Yawning	2	0	0
27	Female	21	Uncovered Yawning	2	1	6
28	Female	18	Uncovered Yawning	2	1	3
29	Female	20	Uncovered Yawning	2	0	0
30	Female	20	Uncovered Yawning	2	1	3
31	Female	18	Uncovered Yawning	2	1	5
32	Female	21	Uncovered Yawning	2	0	0
33	Female	20	Uncovered Yawning	2	1	3
