# Supplementary material for: YawnStim: a standardized and diverse video stimulus set
Source: PeerJ. 2026 Jun 23;14:e21434. doi: 10.7717/peerj.21434 (PMC13308540; doi:10.7717/peerj.21434)
Supplement: Supplemental Information 3 — raw data; columns labeled [file peerj-14-21434-s003.xlsx]

## Sheet: Sheet1
Short Summary	This file contains the participant data from Experiment 1, comparing the Covered Yawning and Mouth Closed conditions of YawnStim.
Key
Participant:	the numerical ID of each participant (1-33)
Sex:	the self-identified sex of each participant (male or female)
Age:	the participant age in years (range: 18-28)
Condition:	the stimulus set participants were displayed just prior to reporting their yawning behavior (Covered Yawning or Mouth Closed)
Order:	order of the stimulus set presentation (1: Covered Yawning shown first; 2 Mouth Closed shown first)
Yawn Dichotomous:	binary representation of whether the participant yawned (1) or not (0)
Yawn Frequency:	the number of times the participant reported yawning (range: 0-8)

## Sheet: YawnStim Experiment 3 Data
Participant	Sex	Age	Condition	Order	Yawn Dichotomous	Yawn Frequency
1	Female	19	Covered Yawning	1	1	3
2	Female	20	Covered Yawning	1	0	0
3	Female	18	Covered Yawning	1	0	0
4	Female	21	Covered Yawning	1	1	1
5	Male	19	Covered Yawning	1	0	0
6	Male	22	Covered Yawning	1	0	0
7	Female	18	Covered Yawning	1	1	3
8	Female	19	Covered Yawning	1	0	0
9	Female	19	Covered Yawning	1	1	3
10	Male	18	Covered Yawning	1	0	0
11	Female	20	Covered Yawning	1	0	0
12	Female	18	Covered Yawning	1	0	0
13	Female	20	Covered Yawning	1	0	0
14	Male	19	Covered Yawning	1	0	0
15	Female	21	Covered Yawning	1	1	4
16	Male	21	Covered Yawning	1	0	0
1	Female	19	Mouth Closed	2	0	0
2	Female	20	Mouth Closed	2	0	0
3	Female	18	Mouth Closed	2	1	1
4	Female	21	Mouth Closed	2	0	0
5	Male	19	Mouth Closed	2	0	0
6	Male	22	Mouth Closed	2	0	0
7	Female	18	Mouth Closed	2	1	2
8	Female	19	Mouth Closed	2	0	0
9	Female	19	Mouth Closed	2	0	0
10	Male	18	Mouth Closed	2	0	0
11	Female	20	Mouth Closed	2	0	0
12	Female	18	Mouth Closed	2	0	0
13	Female	20	Mouth Closed	2	0	0
14	Male	19	Mouth Closed	2	0	0
15	Female	21	Mouth Closed	2	0	0
16	Male	21	Mouth Closed	2	0	0
17	Female	19	Mouth Closed	1	0	0
18	Female	19	Mouth Closed	1	0	0
19	Female	21	Mouth Closed	1	1	1
20	Female	20	Mouth Closed	1	0	0
21	Male	18	Mouth Closed	1	0	0
22	Female	28	Mouth Closed	1	0	0
23	Female	19	Mouth Closed	1	0	0
24	Male	19	Mouth Closed	1	0	0
25	Male	18	Mouth Closed	1	0	0
26	Female	19	Mouth Closed	1	0	0
27	Female	20	Mouth Closed	1	0	0
28	Male	21	Mouth Closed	1	0	0
29	Female	19	Mouth Closed	1	0	0
30	Female	18	Mouth Closed	1	0	0
31	Female	19	Mouth Closed	1	0	0
32	Female	19	Mouth Closed	1	0	0
33	Male	21	Mouth Closed	1	0	0
17	Female	19	Covered Yawning	2	1	3
18	Female	19	Covered Yawning	2	1	1
19	Female	21	Covered Yawning	2	1	5
20	Female	20	Covered Yawning	2	1	2
21	Male	18	Covered Yawning	2	1	6
22	Female	28	Covered Yawning	2	1	8
23	Female	19	Covered Yawning	2	0	0
24	Male	19	Covered Yawning	2	0	0
25	Male	18	Covered Yawning	2	1	4
26	Female	19	Covered Yawning	2	1	1
27	Female	20	Covered Yawning	2	0	0
28	Male	21	Covered Yawning	2	1	3
29	Female	19	Covered Yawning	2	0	0
30	Female	18	Covered Yawning	2	1	5
31	Female	19	Covered Yawning	2	0	0
32	Female	19	Covered Yawning	2	0	0
33	Male	21	Covered Yawning	2	1	1
