# Supplementary material for: YawnStim: a standardized and diverse video stimulus set
Source: PeerJ. 2026 Jun 23;14:e21434. doi: 10.7717/peerj.21434 (PMC13308540; doi:10.7717/peerj.21434)
Supplement: Supplemental Information 4 — raw data; columns labeled [file peerj-14-21434-s004.xlsx]

## Sheet: ReadMe
Short Summary	This file contains the participant data from Experiment 2, comparing the Covered Yawning and Mouth Gaping conditions of YawnStim.
Key
Participant:	the numerical ID of each participant (1-34)
Sex:	the self-identified sex of each participant (male or female)
Age:	the participant age in years (range: 18-22)
Condition:	the stimulus set participants were displayed just prior to reporting their yawning behavior (Covered Yawning or Mouth Gaping)
Order:	order of the stimulus set presentation (1: Covered Yawning shown first; 2 Mouth Gaping shown first)
Yawn Dichotomous:	binary representation of whether the participant yawned (1) or not (0)
Yawn Frequency:	the number of times the participant reported yawning (range: 0-6)

## Sheet: YawnStim Experiment 4 Data
Participant	Sex	Age	Condition	Order	Yawn Dichotomous	Yawn Frequency
1	Female	18	Covered Yawning	1	1	4
2	Female	20	Covered Yawning	1	0	0
3	Female	18	Covered Yawning	1	0	0
4	Female	20	Covered Yawning	1	0	0
5	Female	20	Covered Yawning	1	1	1
6	Male	21	Covered Yawning	1	0	0
7	Male	22	Covered Yawning	1	1	1
8	Female	18	Covered Yawning	1	0	0
9	Female	18	Covered Yawning	1	1	3
10	Female	21	Covered Yawning	1	0	0
12	Female	18	Covered Yawning	1	1	3
13	Female	19	Covered Yawning	1	0	0
14	Female	19	Covered Yawning	1	0	0
15	Female	19	Covered Yawning	1	0	0
16	Female	21	Covered Yawning	1	1	3
1	Female	18	Mouth Gaping	2	1	2
2	Female	20	Mouth Gaping	2	1	3
3	Female	18	Mouth Gaping	2	1	2
4	Female	20	Mouth Gaping	2	1	2
5	Female	20	Mouth Gaping	2	0	0
6	Male	21	Mouth Gaping	2	0	0
7	Male	22	Mouth Gaping	2	1	4
8	Female	18	Mouth Gaping	2	0	0
9	Female	18	Mouth Gaping	2	1	2
10	Female	21	Mouth Gaping	2	0	0
12	Female	18	Mouth Gaping	2	1	4
13	Female	19	Mouth Gaping	2	1	2
14	Female	19	Mouth Gaping	2	0	0
15	Female	19	Mouth Gaping	2	0	0
16	Female	21	Mouth Gaping	2	1	6
17	Female	19	Mouth Gaping	1	0	0
18	Female	19	Mouth Gaping	1	0	0
19	Male	20	Mouth Gaping	1	0	0
20	Female	18	Mouth Gaping	1	1	1
21	Male	19	Mouth Gaping	1	0	0
22	Female	20	Mouth Gaping	1	0	0
23	Female	18	Mouth Gaping	1	0	0
24	Female	20	Mouth Gaping	1	0	0
25	Male	21	Mouth Gaping	1	0	0
26	Male	18	Mouth Gaping	1	0	0
27	Male	19	Mouth Gaping	1	0	0
28	Female	18	Mouth Gaping	1	1	2
29	Male	19	Mouth Gaping	1	1	2
30	Female	18	Mouth Gaping	1	0	0
31	Male	19	Mouth Gaping	1	1	5
32	Female	19	Mouth Gaping	1	1	1
33	Female	21	Mouth Gaping	1	1	4
34	Male	20	Mouth Gaping	1	0	0
17	Female	19	Covered Yawning	2	0	0
18	Female	19	Covered Yawning	2	0	0
19	Male	20	Covered Yawning	2	1	1
20	Female	18	Covered Yawning	2	1	2
21	Male	19	Covered Yawning	2	1	1
22	Female	20	Covered Yawning	2	1	2
23	Female	18	Covered Yawning	2	1	6
24	Female	20	Covered Yawning	2	0	0
25	Male	21	Covered Yawning	2	1	1
26	Male	18	Covered Yawning	2	0	0
27	Male	19	Covered Yawning	2	0	0
28	Female	18	Covered Yawning	2	1	2
29	Male	19	Covered Yawning	2	1	2
30	Female	18	Covered Yawning	2	1	1
31	Male	19	Covered Yawning	2	0	0
32	Female	19	Covered Yawning	2	1	3
33	Female	21	Covered Yawning	2	1	6
34	Male	20	Covered Yawning	2	0	0
