# Supplementary material for: YawnStim: a standardized and diverse video stimulus set
Source: PeerJ. 2026 Jun 23;14:e21434. doi: 10.7717/peerj.21434 (PMC13308540; doi:10.7717/peerj.21434)
Supplement: Supplemental Information 5 — raw data; columns labeled [file peerj-14-21434-s005.xlsx]

## Sheet: ReadMe
Short Summary	This file contains the participant data from Experiment 5, comparing the Uncovered Yawning and Covered Yawning conditions of YawnStim.
Key
Participant:	the numerical ID of each participant (1-33)
Sex:	the self-identified sex of each participant (male or female)
Age:	the participant age in years (range: 18-24)
Condition:	the stimulus set participants were displayed just prior to reporting their yawning behavior (Uncovered Yawning or Covered Yawning)
Order:	order of the stimulus set presentation (1: Uncovered Yawning shown first; 2 Covered Yawning shown first)
Yawn Dichotomous:	binary representation of whether the participant yawned (1) or not (0)
Yawn Frequency:	the number of times the participant reported yawning (range: 0-9)

## Sheet: YawnStim Experiment 5 Data
Participant	Sex	Age	Condition	Order	Yawn Dichotomous	Yawn Frequency
1	Female	19	Uncovered Yawning	1	1	4
2	Female	19	Uncovered Yawning	1	0	0
3	Female	20	Uncovered Yawning	1	1	7
4	Female	18	Uncovered Yawning	1	0	0
5	Female	19	Uncovered Yawning	1	0	0
6	Female	18	Uncovered Yawning	1	0	0
7	Female	19	Uncovered Yawning	1	1	1
8	Male	21	Uncovered Yawning	1	0	0
9	Male	18	Uncovered Yawning	1	0	0
10	Male	20	Uncovered Yawning	1	1	2
11	Male	18	Uncovered Yawning	1	1	7
12	Male	18	Uncovered Yawning	1	0	0
13	Female	22	Uncovered Yawning	1	0	0
14	Male	19	Uncovered Yawning	1	0	0
15	Female	20	Uncovered Yawning	1	0	0
16	Male	18	Uncovered Yawning	1	0	0
17	Male	18	Uncovered Yawning	1	0	0
1	Female	19	Covered Yawning	2	0	2
2	Female	19	Covered Yawning	2	1	2
3	Female	20	Covered Yawning	2	1	8
4	Female	18	Covered Yawning	2	0	0
5	Female	19	Covered Yawning	2	0	0
6	Female	18	Covered Yawning	2	0	0
7	Female	19	Covered Yawning	2	0	0
8	Male	21	Covered Yawning	2	0	0
9	Male	18	Covered Yawning	2	1	6
10	Male	20	Covered Yawning	2	1	2
11	Male	18	Covered Yawning	2	1	6
12	Male	18	Covered Yawning	2	1	3
13	Female	22	Covered Yawning	2	0	0
14	Male	19	Covered Yawning	2	0	0
15	Female	20	Covered Yawning	2	0	0
16	Male	18	Covered Yawning	2	1	1
17	Male	18	Covered Yawning	2	0	0
18	Female	19	Covered Yawning	1	1	1
19	Male	24	Covered Yawning	1	0	0
20	Female	21	Covered Yawning	1	1	3
21	Female	20	Covered Yawning	1	1	2
22	Female	20	Covered Yawning	1	0	0
23	Female	22	Covered Yawning	1	0	0
24	Female	18	Covered Yawning	1	1	1
25	Female	19	Covered Yawning	1	1	5
26	Male	18	Covered Yawning	1	1	1
27	Female	21	Covered Yawning	1	0	0
28	Female	19	Covered Yawning	1	0	0
29	Female	21	Covered Yawning	1	0	0
30	Female	19	Covered Yawning	1	1	9
31	Female	19	Covered Yawning	1	1	2
32	Female	18	Covered Yawning	1	0	0
33	Female	19	Covered Yawning	1	0	0
18	Female	19	Uncovered Yawning	2	0	0
19	Male	24	Uncovered Yawning	2	0	0
20	Female	21	Uncovered Yawning	2	1	2
21	Female	20	Uncovered Yawning	2	1	5
22	Female	20	Uncovered Yawning	2	1	3
23	Female	22	Uncovered Yawning	2	0	0
24	Female	18	Uncovered Yawning	2	1	3
25	Female	19	Uncovered Yawning	2	1	9
26	Male	18	Uncovered Yawning	2	0	0
27	Female	21	Uncovered Yawning	2	0	0
28	Female	19	Uncovered Yawning	2	0	0
29	Female	21	Uncovered Yawning	2	0	0
30	Female	19	Uncovered Yawning	2	1	8
31	Female	19	Uncovered Yawning	2	0	0
32	Female	18	Uncovered Yawning	2	0	0
33	Female	19	Uncovered Yawning	2	1	2
