# Supplementary material for: YawnStim: a standardized and diverse video stimulus set
Source: PeerJ. 2026 Jun 23;14:e21434. doi: 10.7717/peerj.21434 (PMC13308540; doi:10.7717/peerj.21434)
Supplement: Supplemental Information 6 — README [file peerj-14-21434-s006.xlsx]

## Sheet: ReadMe
Short Summary	This file contains the aggregate data from Experiments 1-4, comparing the Experimental (Uncovered and Covered Yawning) conditions to the Control (Mouth Closed and Mouth Gaping) conditions of YawnStim.
Key
Exerpiment:	denotes the Experiment (1-4)
N Yawned Experimental:	number of participants that reported yawning (dichomotous) in the experimental yawning condition
N Tested Experimental:	number of participants that were tested in the experimental yawning condition
N Yawned Control:	number of participants that reported yawning (dichomotous) in the control condition
N Tested Control:	number of participants that were tested in the control condition
Mean Yawns Experimental:	the average number of yawns (frequency) in the experimental yawning condition
Yawn SD Experimental:	the standard deviation of yawns (frequency) in the experimental yawning condition
Mean Yawns Control:	the average number of yawns (frequency) in the control condition
Yawn SD Control:	the standard deviation of yawns (frequency) in the control condition

## Sheet: YawnStim Mini Meta-Analysis
Experiment	N Yawned Experimental	N Tested Experimental	N Yawned Control	N Tested Control	Mean Yawns Experimental	Yawn SD Experimental	Mean Yawns Control	Yawn SD Control
Experiment 1	10	33	3	33	1	1.92	0.121	0.415
Experiment 2	22	33	17	33	2.03	2.32	1.3	1.61
Experiment 3	16	33	3	33	1.61	2.16	0.121	0.415
Experiment 4	17	33	15	33	1.27	1.7	1.27	1.72
